# Supplementary material for: Beyond Size: Integrating Ultrasonographic Features and FNAB Cytology to Predict Thyroid Malignancy—A Retrospective, Single-Center Study
Source: J Clin Med. 2026 Jan 6;15(2):419. doi: 10.3390/jcm15020419 (PMC12841862; doi:10.3390/jcm15020419)
Supplement: Supplementary file 1 [file jcm-15-00419-s001.zip]

Archive with 1 entries (1 files):
- jcm-3992646-supplementary.pdf
